# Supplementary material for: Buffering of genetic dominance by allele-specific protein complex assembly
Source: Sci Adv. 2023 May 31;9(22):eadf9845. doi: 10.1126/sciadv.adf9845 (PMC10413657; doi:10.1126/sciadv.adf9845)
Supplement: Supplementary file 2 — Tables S1 and S2 [file sciadv.adf9845_tables_s1_and_s2.zip]

Archive with 2 entries (2 files):
- adf9845_Table_S1.csv
- adf9845_Table_S2.csv
