# Supplementary material for: Buffering of genetic dominance by allele-specific protein complex assembly
Source: Sci Adv. 2023 May 31;9(22):eadf9845. doi: 10.1126/sciadv.adf9845 (PMC10413657; doi:10.1126/sciadv.adf9845)
Supplement: Supplementary file 2 — Tables S1 and S2 [file sciadv.adf9845_tables_s1_and_s2.zip › adf9845_Table_S2.csv]

rank	gene	p_non_lof	is_training	is_AD	is_AR
1	NDUFA1	1	0	0	0
2	MT-CO3	0.99999	0	0	0
3	MT-ND4	0.99997	0	0	0
4	MT-ND3	0.99996	0	0	0
5	MT-ND4L	0.99996	0	0	0
6	MT-ND1	0.99995	0	0	0
7	MT-ND2	0.99995	0	0	0
8	MT-ND5	0.99992	0	0	0
9	SF3B5	0.99986	0	0	0
10	EGFR	0.99731	1	1	0
11	TP53	0.99681	1	1	0
12	TTN	0.99661	0	1	0
13	CHRNA7	0.99616	0	0	0
14	MT-CO1	0.99523	0	0	0
15	ZNF224	0.99522	0	0	0
16	ZNF268	0.99465	0	0	0
17	ZNF484	0.99458	0	0	0
18	ZKSCAN5	0.99357	0	0	0
19	ZFP28	0.99334	0	0	0
20	MZF1	0.9932	0	0	0
21	ZNF415	0.99202	0	0	0
22	CHRFAM7A	0.99132	0	0	0
23	RHCE	0.98983	0	0	0
24	KCNG1	0.9897	0	0	0
25	HTR3B	0.98952	0	0	0
26	KCNA10	0.98944	0	0	0
27	GLRA3	0.98932	0	0	0
28	KCNS1	0.98825	0	0	0
29	HTR3E	0.98807	0	0	0
30	KCNA1	0.98777	0	1	0
31	KCNS2	0.98758	0	0	0
32	KRT19	0.98757	0	0	0
33	GOLGA8O	0.98755	0	0	0
34	GAPDH	0.98749	0	0	0
35	CNGA2	0.98711	0	0	0
36	RHAG	0.98657	1	1	0
37	KCNS3	0.98647	0	0	0
38	GOLGA8N	0.98641	0	0	0
39	KCNJ12	0.98614	0	0	0
40	GOLGA6B	0.98574	0	0	0
41	GOLGA8M	0.98571	0	0	0
42	GABRR3	0.98561	0	0	0
43	RYR1	0.98529	0	1	0
44	GLRA1	0.98529	0	1	0
45	HTR3A	0.98514	0	0	0
46	CHRNB2	0.98509	0	0	0
47	CNGA4	0.98499	0	0	0
48	HTR3C	0.98496	0	0	0
49	GOLGA8T	0.98476	0	0	0
50	KRT6A	0.98463	0	1	0
51	BEST4	0.98461	0	0	0
52	CHRNA2	0.98456	0	1	0
53	GOLGA8G	0.98401	0	0	0
54	ERBB2	0.98392	0	0	1
55	KCNJ5	0.9836	0	1	0
56	ALB	0.98329	1	1	0
57	PKD2	0.98318	0	1	0
58	ACTB	0.98313	0	1	0
59	TRIM5	0.98297	0	0	0
60	KRT35	0.98283	0	0	0
61	KCNF1	0.98282	0	0	0
62	TRIM64	0.98269	0	0	0
63	TRPC3	0.98267	0	1	0
64	ITPR2	0.98259	0	0	1
65	RHCG	0.98205	0	0	0
66	KCNQ1	0.98203	1	1	0
67	POTEB2	0.98201	0	0	0
68	KRT71	0.98195	0	1	0
69	KCND2	0.98135	0	0	0
70	KCNG4	0.98131	0	0	0
71	NES	0.98126	0	0	0
72	GABRP	0.98126	0	0	0
73	GFAP	0.98121	1	1	0
74	KCNV2	0.981	0	0	1
75	HCN3	0.98093	0	0	0
76	KRT86	0.98085	0	1	0
77	GOLGA8B	0.98065	0	0	0
78	KCNJ9	0.98059	0	0	0
79	AQP6	0.98055	0	0	0
80	TRPC1	0.9803	0	0	0
81	ROR2	0.98027	1	1	0
82	KRT80	0.98007	0	0	0
83	NTRK1	0.98004	0	0	1
84	AQP4	0.97997	0	0	0
85	MCOLN3	0.97993	0	0	0
86	ZNF483	0.97969	0	0	0
87	CNGA1	0.97969	0	0	0
88	GABRR1	0.97959	0	0	0
89	PNLIP	0.97953	0	0	1
90	KRT14	0.97943	0	1	0
91	KRT37	0.97934	0	0	0
92	KCNA5	0.97933	0	1	0
93	INSR	0.97925	1	1	0
94	AQP10	0.97924	0	0	0
95	KCNA7	0.97923	0	0	0
96	KCND1	0.97916	0	0	0
97	EPHA2	0.97897	0	1	0
98	KCNJ11	0.97888	0	1	0
99	RHD	0.97883	0	0	0
100	GHRHR	0.97883	0	0	1
101	CHRNA9	0.9786	0	0	0
102	TRIM73	0.97856	0	0	0
103	AQP1	0.97825	0	0	0
104	TRPV2	0.97819	0	0	0
105	TRPM6	0.97803	0	0	1
106	ERBB3	0.97793	0	1	0
107	POTEB	0.97788	0	0	0
108	KRT25	0.97785	0	0	1
109	KRT81	0.97778	0	1	0
110	AQP2	0.97769	0	1	0
111	FGFR3	0.97745	0	1	0
112	KRT7	0.97744	0	0	0
113	TRIM49C	0.97739	0	0	0
114	TRPC6	0.9773	1	1	0
115	POTEF	0.97717	0	0	0
116	HRAS	0.97714	0	1	0
117	AQP3	0.97712	0	0	0
118	KCNC4	0.97708	0	0	0
119	CNGA3	0.97697	0	0	1
120	ASIC3	0.97694	0	0	0
121	TRIM43B	0.97687	0	0	0
122	KRT83	0.97679	0	1	0
123	PKD2L2	0.97676	0	0	0
124	TRIM34	0.9767	0	0	0
125	BEST2	0.97653	0	0	0
126	TRIM31	0.97651	0	0	0
127	KCNG3	0.97651	0	0	0
128	TRIM43	0.9762	0	0	0
129	KRT34	0.97595	0	0	0
130	DES	0.97571	0	1	0
131	UCP2	0.97565	0	0	0
132	CTAGE9	0.97554	0	0	0
133	AQP5	0.97551	0	1	0
134	CTAGE8	0.9753	0	0	0
135	CTAGE15	0.97525	0	0	0
136	IGKV1-33	0.97508	0	0	0
137	SCNN1B	0.97504	1	1	0
138	ZACN	0.97503	0	0	0
139	ORAI2	0.97494	0	0	0
140	TRPV6	0.97488	0	0	1
141	CTAGE1	0.97484	0	0	0
142	AQP7B	0.97481	0	0	0
143	KRT31	0.97473	0	0	0
144	KRT75	0.97469	0	0	0
145	MERTK	0.97464	0	0	1
146	CHRND	0.97454	0	1	0
147	KCNH6	0.97451	0	0	0
148	TRPV5	0.97432	0	0	0
149	CTAGE3P	0.97424	0	0	0
150	KCNJ1	0.97416	0	0	1
151	ITPR3	0.97409	0	0	1
152	CTAGE6	0.97395	0	0	0
153	KCNU1	0.97395	0	0	0
154	P2RX7	0.97394	0	0	0
155	TRIM49	0.97394	0	0	0
156	ATP1A2	0.97376	0	1	0
157	KCNJ10	0.9736	0	0	1
158	KCNT1	0.97345	0	1	0
159	KCNJ14	0.97343	0	0	0
160	KRT72	0.97342	0	0	0
161	TRPM5	0.97323	0	0	0
162	KRT16	0.97307	0	1	0
163	TRIM51	0.97296	0	0	0
164	SLC9C2	0.97291	0	0	0
165	VIPR2	0.9729	0	0	0
166	KCNC3	0.97278	0	1	0
167	KRT33B	0.97273	0	0	0
168	TRPM1	0.97267	0	0	0
169	KCNJ13	0.97264	1	1	0
170	SLC9C1	0.97254	0	0	0
171	MTNR1B	0.97245	0	1	0
172	TYRO3	0.97245	0	0	0
173	KRT15	0.97227	0	0	0
174	GOLGA4	0.97223	0	0	0
175	TRIM49D2	0.97179	0	0	0
176	KRT13	0.97168	0	1	0
177	MYH3	0.97161	0	1	0
178	KRT32	0.97154	0	0	0
179	MCOLN1	0.97139	0	0	1
180	TRIM60	0.97134	0	0	0
181	KRT26	0.97129	0	0	0
182	BEST1	0.97126	1	1	0
183	EPHA8	0.97125	0	0	0
184	AQP9	0.97116	0	0	0
185	ADCYAP1R1	0.97107	0	0	0
186	ORAI3	0.97105	0	0	0
187	KRT28	0.97104	0	0	0
188	KCNJ15	0.97092	0	0	0
189	NEFM	0.97081	0	0	0
190	KRT36	0.97065	0	0	0
191	KRT24	0.97065	0	0	0
192	TRIM50	0.97063	0	0	0
193	TRIM74	0.97062	0	0	0
194	PKD2L1	0.97061	0	0	0
195	ATP2A1	0.97054	0	0	1
196	ADGRL3	0.97048	0	0	0
197	KCNC2	0.97042	0	1	0
198	KRT82	0.97041	0	0	0
199	TRPM8	0.97039	0	0	0
200	KRT8	0.97027	0	0	1
201	SLC1A4	0.97022	0	0	1
202	ATP4A	0.97013	0	0	0
203	PCDHB10	0.9701	0	0	0
204	DERL1	0.97007	0	0	0
205	SLC16A7	0.97006	0	0	0
206	POTEI	0.96996	0	0	0
207	TIE1	0.96994	0	1	0
208	TRIM38	0.96972	0	0	0
209	TRIM17	0.96968	0	0	0
210	TRPC7	0.96965	0	0	0
211	KCNJ18	0.96958	0	1	0
212	DDR1	0.96949	0	0	0
213	TPCN1	0.96945	0	0	0
214	ORAI1	0.96939	1	1	0
215	TPCN2	0.96904	0	0	0
216	KCNK16	0.96898	0	0	0
217	GPR89A	0.96886	0	0	0
218	TRIM49B	0.96886	0	0	0
219	RAMP2	0.96882	0	0	0
220	MYH2	0.96882	0	1	0
221	AQP7	0.96879	0	0	1
222	KCNH8	0.96869	0	0	0
223	TRIM72	0.96868	0	0	0
224	PKD1L2	0.96858	0	0	0
225	KCNJ2	0.96855	1	1	0
226	TRIM21	0.96855	0	0	0
227	SLC14A1	0.9685	0	0	0
228	MIA2	0.96846	0	0	0
229	INS	0.96835	0	1	0
230	EGF	0.96834	0	0	1
231	CHRNA3	0.96833	0	0	1
232	TRPM2	0.96823	0	0	0
233	TRIM10	0.96823	0	0	0
234	OPRK1	0.96816	0	0	0
235	SLC25A24	0.9681	0	1	0
236	KRT77	0.96806	0	0	0
237	KCNG2	0.96805	0	0	0
238	CLEC10A	0.96804	0	0	0
239	KRT6B	0.96788	0	1	0
240	CLIC6	0.96785	0	0	0
241	P2RX6	0.96782	0	0	0
242	KCNK6	0.96781	0	0	0
243	KCNN4	0.96775	1	1	0
244	MTNR1A	0.96772	0	0	0
245	TRIM75	0.96767	0	0	0
246	OPRD1	0.96749	0	0	0
247	AKT1	0.96732	0	0	0
248	KRT27	0.96731	0	0	0
249	CD207	0.9673	0	0	0
250	TRPV1	0.9672	0	0	0
251	SLC28A2	0.96689	0	0	0
252	EHD3	0.96676	0	0	0
253	KRT84	0.96649	0	0	0
254	KRT79	0.96648	0	0	0
255	KCNA6	0.96637	0	0	0
256	KCNJ16	0.96612	0	0	1
257	GRIA4	0.96589	0	1	0
258	TRIM51G	0.96587	0	0	0
259	KCNQ4	0.96574	0	1	0
260	TPM3	0.96572	0	1	0
261	TRIM69	0.96563	0	0	0
262	IGKV3-11	0.96559	0	0	0
263	TRPM3	0.96555	0	0	0
264	KRT10	0.96541	0	1	0
265	TRPM7	0.96536	1	1	0
266	ARRB2	0.96516	0	0	0
267	GRIK4	0.96514	0	0	0
268	TRIM15	0.96508	0	0	0
269	KRT76	0.96495	0	0	0
270	CHMP3	0.96481	0	0	0
271	KCNJ6	0.96462	1	1	0
272	ASIC5	0.96457	0	0	0
273	LRRN3	0.96456	0	0	0
274	NPY1R	0.96455	0	0	0
275	TRPC4	0.96445	0	0	0
276	KCNK10	0.96438	0	0	0
277	HSP90AA1	0.96433	0	0	0
278	TNFRSF25	0.96421	0	0	0
279	TRPM4	0.96398	0	1	0
280	KCNT2	0.96394	0	1	0
281	PTPRQ	0.96381	1	1	0
282	TRIM64C	0.9638	0	0	0
283	TRPV3	0.96372	1	1	0
284	EPHA1	0.96361	0	0	0
285	RHBG	0.96345	0	0	0
286	KRT85	0.96337	0	0	1
287	IGLV3-1	0.96333	0	0	0
288	CHRM5	0.96325	0	0	0
289	TRIM47	0.96321	0	0	0
290	FGFR4	0.96307	0	0	0
291	PTPN23	0.96294	0	0	1
292	IGHG4	0.96292	0	0	0
293	GCGR	0.9628	0	0	1
294	GRIK1	0.96269	0	0	0
295	MUSK	0.96262	0	0	1
296	SLC35D1	0.96251	0	0	1
297	ASIC4	0.96224	0	0	0
298	KRT2	0.96219	0	1	0
299	KCNH7	0.9621	0	0	0
300	LYPLA1	0.96198	0	0	0
301	KCNV1	0.96189	0	0	0
302	CD209	0.96188	0	0	0
303	CLIC5	0.96179	0	0	1
304	SLC1A1	0.96171	0	0	1
305	SLC25A13	0.96153	0	0	1
306	HOOK1	0.96145	0	0	0
307	SLC26A5	0.96144	0	0	1
308	SLC39A4	0.96131	0	0	1
309	LRRC8E	0.96121	0	0	0
310	IGLL5	0.96116	0	0	0
311	CLIC2	0.96084	0	0	0
312	PCDHB2	0.96079	0	0	0
313	KRT3	0.96074	0	1	0
314	STX10	0.9605	0	0	0
315	CAVIN2	0.9605	0	0	0
316	HCRTR2	0.96043	0	0	0
317	IGLV1-36	0.96037	0	0	0
318	BEST3	0.96034	0	0	0
319	CHRNA4	0.96032	0	1	0
320	PCDHB8	0.96029	0	0	0
321	TRIM25	0.96028	0	0	0
322	TMEM241	0.96023	0	0	0
323	KRT33A	0.96022	0	0	0
324	USP28	0.96019	0	0	0
325	SLC9A2	0.9601	0	0	0
326	CLEC4M	0.9601	0	0	0
327	GPRC5D	0.95985	0	0	0
328	KCNK4	0.95985	0	1	0
329	CLEC4A	0.95983	0	0	0
330	KCNK15	0.95965	0	0	0
331	MIA3	0.95959	0	0	1
332	TRIM16	0.95958	0	0	0
333	PKDREJ	0.95955	0	0	0
334	IGLV3-25	0.95945	0	0	0
335	AQP7P3	0.95936	0	0	0
336	KLRG1	0.95926	0	0	0
337	PCDHB5	0.95916	0	0	0
338	IGLV1-44	0.95912	0	0	0
339	GOLGA6L1	0.95908	0	0	0
340	CD180	0.95885	0	0	0
341	CLEC17A	0.95883	0	0	0
342	TRIM77	0.9588	0	0	0
343	SLC30A8	0.95876	0	1	0
344	SLC1A5	0.95868	0	0	0
345	TRIM54	0.95844	0	0	0
346	TRIM35	0.95836	0	0	0
347	SYT5	0.95832	0	0	0
348	TRIM26	0.95832	0	0	0
349	KRT6C	0.95827	0	1	0
350	CCDC102B	0.95821	0	0	0
351	SLC12A7	0.95816	0	0	0
352	EPHA5	0.95807	0	0	0
353	SLC26A9	0.95804	0	0	0
354	LINGO4	0.95804	0	0	0
355	CHRNB4	0.95794	0	0	0
356	RXFP1	0.9579	0	0	0
357	TRIM29	0.95787	0	0	0
358	CHMP4C	0.95786	0	0	0
359	HCN2	0.95784	0	1	0
360	BFSP2	0.95783	0	1	0
361	EHD4	0.95781	0	0	0
362	SCNN1A	0.95778	1	1	0
363	AP4B1	0.95764	0	0	1
364	KCNK17	0.9576	0	0	0
365	TRPV4	0.95756	0	1	0
366	SLC26A8	0.95752	0	1	0
367	RAB27B	0.95749	0	0	0
368	TNFRSF10B	0.95738	0	0	1
369	SLC25A12	0.95736	0	0	1
370	MEFV	0.95735	0	1	0
371	KCNK13	0.95669	0	0	0
372	FCER2	0.95668	0	0	0
373	CLEC6A	0.95657	0	0	0
374	CCKAR	0.95657	0	0	0
375	ADGRE2	0.9565	0	1	0
376	TRIM14	0.95645	0	0	0
377	KCNK1	0.95645	0	0	0
378	KCNK2	0.95642	0	0	0
379	KCNK7	0.9564	0	0	0
380	KRT38	0.95634	0	0	0
381	KCNA3	0.95631	0	0	0
382	P2RX3	0.95628	0	0	0
383	KRT74	0.95624	1	1	0
384	GPR89B	0.95624	0	0	0
385	CLCN6	0.95614	1	1	0
386	CHRNA1	0.95608	1	1	0
387	KCNE2	0.95607	1	1	0
388	KCNA2	0.95603	0	1	0
389	P2RX4	0.95602	0	0	0
390	PTPRO	0.95601	0	0	1
391	SLC9A9	0.9559	0	0	0
392	PCDHB12	0.95589	0	0	0
393	MYH7B	0.95586	0	0	0
394	TMEM38B	0.95572	0	0	1
395	EPHB4	0.95568	0	1	0
396	NSF	0.95566	0	1	0
397	VAMP7	0.95564	0	0	0
398	DYSF	0.95547	0	0	1
399	UBC	0.95524	0	0	0
400	SLC39A12	0.95509	0	0	0
401	OXTR	0.95504	0	0	0
402	SCN4A	0.95498	0	1	0
403	KLRB1	0.95478	0	0	0
404	CAVIN4	0.95472	0	0	0
405	CSF1R	0.95466	1	1	0
406	SDC4	0.95463	0	0	0
407	IGKV1D-33	0.95444	0	0	0
408	GLP2R	0.95439	0	0	0
409	IGKV1-39	0.95439	0	0	0
410	SNCA	0.95433	1	1	0
411	SLC35D3	0.95428	0	0	0
412	TLR9	0.95393	0	0	0
413	SERPINA1	0.95377	0	0	1
414	ROS1	0.95374	0	0	0
415	AXL	0.95366	0	0	0
416	EPHA3	0.95365	0	0	0
417	NGFR	0.95363	0	0	0
418	SLC28A1	0.95361	0	0	1
419	LINGO3	0.9536	0	0	0
420	RAB28	0.95355	0	0	1
421	MYH13	0.95344	0	0	0
422	IGLV2-8	0.95343	0	0	0
423	CSF2RB	0.95332	0	0	1
424	SLC13A2	0.95323	0	0	0
425	SLC14A2	0.95315	0	0	0
426	CRHR2	0.95308	0	0	0
427	GNRHR	0.95297	0	0	1
428	SLC35C2	0.95284	0	0	0
429	PCDHGA9	0.95277	0	0	0
430	TCIRG1	0.95272	0	0	1
431	PCDHGA12	0.95271	0	0	0
432	MYH15	0.95269	0	0	0
433	IL6R	0.95252	0	0	1
434	PCDHGA1	0.9525	0	0	0
435	PCDHB16	0.95245	0	0	0
436	TRDV3	0.95241	0	0	0
437	TACR1	0.95235	0	0	0
438	RASEF	0.95226	0	0	0
439	TMEM38A	0.95213	0	0	0
440	SLC26A3	0.95208	0	0	1
441	SLC4A3	0.95198	0	0	0
442	CRHR1	0.95197	0	0	0
443	P2RX1	0.95191	0	0	0
444	TRIM6	0.95191	0	0	0
445	HRH1	0.95189	0	0	0
446	SYT17	0.95185	0	0	0
447	MT-CO2	0.95183	0	0	0
448	RAB3C	0.95175	0	0	0
449	USP38	0.95172	0	0	0
450	TRIM63	0.95172	0	0	0
451	BSPRY	0.95151	0	0	0
452	USP4	0.95149	0	0	0
453	UBE2T	0.95144	0	0	1
454	SLC30A2	0.95136	0	1	0
455	PCDHGA5	0.95123	0	0	0
456	PCDHGB1	0.95119	0	0	0
457	CLIC1	0.9511	0	0	0
458	DNM1L	0.95109	0	1	0
459	MYH8	0.95094	0	1	0
460	LRIG1	0.9508	0	0	0
461	EXOC7	0.95077	0	0	1
462	IPO4	0.95077	0	0	0
463	PCDHGA10	0.95068	0	0	0
464	PCDHGA3	0.9505	0	0	0
465	EPHB3	0.9505	0	0	0
466	MX2	0.95031	0	0	0
467	IGKV4-1	0.95008	0	0	0
468	SCN9A	0.95007	1	1	0
469	CASR	0.95006	1	1	0
470	HCRTR1	0.94999	0	0	0
471	ASGR1	0.94999	0	0	0
472	CACNA1S	0.94996	0	1	0
473	CDH1	0.94971	1	1	0
474	CLEC4E	0.94958	0	0	0
475	TTYH2	0.94952	0	0	0
476	PCDHB15	0.94941	0	0	0
477	KCND3	0.94936	1	1	0
478	IGHE	0.94927	0	0	0
479	SLC35E2B	0.94916	0	0	0
480	SLC12A6	0.94914	0	0	1
481	USP20	0.94903	0	0	0
482	PCDHGB7	0.94899	0	0	0
483	FLT3	0.94893	0	0	0
484	CHRNB1	0.94891	1	1	0
485	SLC35G2	0.94879	0	0	0
486	RAB31	0.94871	0	0	0
487	TRAPPC4	0.94838	0	0	1
488	KRT18	0.94835	0	0	1
489	EPS15	0.9483	0	0	0
490	ATP6V0A2	0.94826	0	0	1
491	CLIC3	0.94821	0	0	0
492	RAB2B	0.94814	0	0	0
493	KLRF1	0.94807	0	0	0
494	ALDH1L1	0.94806	0	0	0
495	PCDHB13	0.94802	0	0	0
496	PCDHB6	0.94802	0	0	0
497	TMED1	0.94792	0	0	0
498	RAB3D	0.94767	0	0	0
499	CLEC4F	0.94753	0	0	0
500	USP17L20	0.94752	0	0	0
501	CYSLTR1	0.9475	0	0	0
502	PCDHB9	0.9475	0	0	0
503	IGLC2	0.94715	0	0	0
504	LIFR	0.94714	0	0	1
505	OPRL1	0.94712	0	0	0
506	LTB4R	0.94707	0	0	0
507	PRPH	0.947	0	1	0
508	CALCR	0.94675	0	1	0
509	ALK	0.94656	0	0	0
510	CLIC4	0.94656	0	0	0
511	USP17L21	0.94632	0	0	0
512	NAPA	0.94629	0	0	0
513	SLC8A3	0.94615	0	0	0
514	SCTR	0.94613	0	0	0
515	DRD3	0.94608	1	1	0
516	P2RX2	0.94605	0	1	0
517	ERC1	0.94602	0	0	0
518	NPR3	0.94598	0	0	1
519	SLC13A5	0.94586	0	0	1
520	COG4	0.94556	1	1	0
521	KCNK5	0.94553	0	0	0
522	GAK	0.94542	0	0	0
523	MID2	0.9454	0	0	0
524	SLC28A3	0.94536	0	0	0
525	CLCN2	0.94523	1	1	0
526	PCDHB4	0.94519	0	0	0
527	TRIM62	0.94517	0	0	0
528	DERL3	0.94514	0	0	0
529	DRD4	0.94508	0	1	0
530	NGB	0.94506	0	0	0
531	PCDHB11	0.94501	0	0	0
532	MCOLN2	0.9445	0	0	0
533	ADGRL1	0.94442	0	0	0
534	GYPB	0.94439	0	0	0
535	PCDHB14	0.94428	0	0	0
536	RXFP2	0.94428	0	0	0
537	SLC9A8	0.94427	0	0	0
538	SCNN1G	0.94422	1	1	0
539	FZD7	0.94414	0	0	0
540	IGKV3-20	0.94411	0	0	0
541	SPTA1	0.94392	0	1	0
542	AGTR2	0.94381	0	0	0
543	CASP1	0.94374	0	0	0
544	SLC26A4	0.94367	0	0	1
545	LRIG3	0.94353	0	0	0
546	PCDHGA11	0.94352	0	0	0
547	PCDHGB4	0.9435	0	0	0
548	USP17L30	0.94344	0	0	0
549	SLC1A7	0.94344	0	0	0
550	SLC35G1	0.94339	0	0	0
551	IGHM	0.94327	0	0	1
552	CACNA1F	0.94325	0	0	0
553	PCDHGB6	0.94314	0	0	0
554	TRIM37	0.94298	0	0	1
555	NEFL	0.94292	0	1	0
556	CLEC4C	0.94289	0	0	0
557	GRIN3B	0.94287	0	0	0
558	EPOR	0.94282	1	1	0
559	SLC17A6	0.94247	0	0	0
560	GOLGA6L2	0.94225	0	0	0
561	TXLNB	0.9422	0	0	0
562	USP17L5	0.94212	0	0	0
563	STXBP2	0.9421	0	0	0
564	PCDHB7	0.94206	0	0	0
565	PCDHB3	0.94205	0	0	0
566	IGHG3	0.94193	0	0	0
567	MYH1	0.94185	0	0	0
568	VPREB1	0.94178	0	0	0
569	USP17L22	0.94178	0	0	0
570	ITPR1	0.94148	1	1	0
571	KCNJ8	0.94144	0	0	0
572	CCKBR	0.9414	0	0	0
573	USP17L18	0.9414	0	0	0
574	TLR4	0.94133	0	0	0
575	P2RX5	0.94129	0	0	0
576	ATP7B	0.94124	0	0	1
577	SLC26A7	0.94121	0	0	0
578	USP17L17	0.94112	0	0	0
579	KCNB1	0.94102	1	1	0
580	PCDHA1	0.94099	0	0	0
581	FES	0.94091	0	0	0
582	TBC1D2	0.94091	0	0	0
583	PTGDR2	0.94089	0	0	0
584	CLCA1	0.94075	0	0	0
585	PCDHGC5	0.94072	0	0	0
586	IFNA8	0.94071	0	0	0
587	USP17L19	0.94043	0	0	0
588	LPAR1	0.94021	0	0	0
589	TRAV9-2	0.94014	0	0	0
590	SLC35E4	0.94001	0	0	0
591	MIP	0.93992	1	1	0
592	STX7	0.93984	0	0	0
593	UMOD	0.93983	1	1	0
594	SLC13A3	0.9398	0	0	1
595	SPTBN5	0.93976	0	0	0
596	PTAFR	0.93973	0	0	0
597	SLC26A6	0.93969	0	0	0
598	SLC31A1	0.93964	0	0	0
599	SLC4A5	0.93958	0	0	0
600	USP13	0.93951	0	0	0
601	IGLV2-11	0.93947	0	0	0
602	TRIM68	0.93947	0	0	0
603	MC4R	0.93946	0	1	0
604	USP17L12	0.93944	0	0	0
605	F3	0.93918	0	0	0
606	PDE6C	0.93915	0	0	1
607	ACTA1	0.93911	0	1	0
608	CYSLTR2	0.9389	0	0	0
609	KEAP1	0.93884	0	0	0
610	GLRB	0.93882	0	0	1
611	SLC13A1	0.93852	0	0	0
612	KCNJ4	0.93839	0	0	0
613	SCGB1D1	0.93837	0	0	0
614	ITSN2	0.93833	0	0	0
615	CYTH4	0.93826	0	0	0
616	SLC9A4	0.93824	0	0	0
617	SDCBP	0.93818	0	0	0
618	ANKRD7	0.93799	0	0	0
619	IGFALS	0.93795	0	0	1
620	LRRC8C	0.93793	0	0	0
621	RHO	0.93777	0	1	0
622	IGKV2D-29	0.93765	0	0	0
623	MAPK3	0.93765	0	0	0
624	SLC35C1	0.93738	0	0	1
625	LRRK2	0.93731	1	1	0
626	PCDH11X	0.93716	0	0	0
627	PPCS	0.93713	0	0	1
628	TRIM45	0.93704	0	0	0
629	GOLGA6L6	0.93701	0	0	0
630	GRM8	0.93693	0	0	0
631	TICAM2	0.93681	0	0	0
632	INPP5B	0.93674	0	0	0
633	IGHV1-69D	0.93662	0	0	0
634	SLC35E1	0.93659	0	0	0
635	APP	0.93658	1	1	0
636	IGLV3-21	0.93657	0	0	0
637	EPHA6	0.93657	0	0	0
638	SFTPA2	0.93651	0	1	0
639	SCN3B	0.93651	1	1	0
640	SLC30A4	0.93637	0	0	0
641	CHMP1A	0.93636	0	0	1
642	DNM3	0.93623	0	0	0
643	KLHL41	0.93612	0	0	1
644	PDE4C	0.93579	0	0	0
645	SNAP29	0.93572	0	0	1
646	TIMM44	0.93549	0	0	0
647	CHMP4A	0.93536	0	0	0
648	HTR1B	0.93534	0	0	0
649	IFFO1	0.93529	0	0	0
650	GPR52	0.93526	0	0	0
651	HERC3	0.93522	0	0	0
652	KLHL12	0.93519	0	0	0
653	GABRA1	0.93517	0	1	0
654	USP16	0.93514	0	0	0
655	SGSM3	0.93513	0	0	0
656	PAK1	0.93501	1	1	0
657	SORCS2	0.93499	0	0	0
658	SLC12A8	0.93492	0	0	0
659	SORCS3	0.93483	0	0	0
660	CLEC4D	0.93482	0	0	0
661	TLR3	0.93476	0	1	0
662	KCNQ5	0.93473	1	1	0
663	IGFLR1	0.93466	0	0	0
664	CALML3	0.93466	0	0	0
665	VWF	0.9345	1	1	0
666	NBPF12	0.93447	0	0	0
667	SPDL1	0.93446	0	0	0
668	RAB38	0.93445	0	0	0
669	SLC12A1	0.93445	0	0	1
670	CHAD	0.9343	0	0	0
671	TRAPPC2	0.93427	0	0	0
672	MX1	0.93415	0	0	0
673	GLP1R	0.93415	0	0	0
674	PPARG	0.93407	1	1	0
675	GRM1	0.93399	0	1	0
676	MYO5C	0.93388	0	0	0
677	GMPR	0.93387	0	0	0
678	ARFIP1	0.93386	0	0	0
679	PTH1R	0.9338	1	1	0
680	PML	0.93369	0	0	0
681	IGLV1-51	0.93368	0	0	0
682	PCDHGB5	0.93354	0	0	0
683	KRT1	0.93353	0	1	0
684	GHSR	0.93339	1	1	0
685	USP17L3	0.93338	0	0	0
686	AP1S3	0.93338	0	1	0
687	P2RY12	0.93326	0	0	1
688	EPHB2	0.93319	0	0	1
689	ARL5A	0.93312	0	0	0
690	FXYD1	0.93297	0	0	0
691	SLC35A3	0.93294	0	0	1
692	CASP3	0.9329	0	0	0
693	GPR179	0.93285	0	0	1
694	PCDHGA7	0.93265	0	0	0
695	CENPE	0.93265	0	0	1
696	PCDHA6	0.93264	0	0	0
697	FGFR1OP2	0.93262	0	0	0
698	GRM6	0.93261	0	0	1
699	SLC26A1	0.93258	0	0	1
700	PCDHGB2	0.93253	0	0	0
701	KLHL40	0.93248	0	0	1
702	GOLGA3	0.93239	0	0	0
703	SLC35D2	0.93224	0	0	0
704	KPNA5	0.93216	0	0	0
705	SRL	0.93215	0	0	0
706	ZFYVE27	0.93212	1	1	0
707	PCDHGA8	0.93206	0	0	0
708	RYR2	0.93203	1	1	0
709	COL4A3	0.93201	1	1	0
710	STX6	0.93193	0	0	0
711	TRIM65	0.93187	0	0	0
712	GSTM1	0.93175	0	0	0
713	RAMP1	0.93172	0	0	0
714	USP17L1	0.93166	0	0	0
715	COL18A1	0.93164	0	1	0
716	VIPR1	0.93164	0	0	0
717	IL7R	0.93161	0	0	1
718	CHADL	0.93157	0	0	0
719	IGKV2-28	0.93149	0	0	0
720	KIF16B	0.93142	0	0	0
721	EHD2	0.9314	0	0	0
722	BCAP29	0.93135	0	0	0
723	USP17L15	0.93132	0	0	0
724	TBC1D1	0.93132	0	0	0
725	MS4A1	0.93126	0	0	1
726	PCDHGA4	0.93125	0	0	0
727	SIGMAR1	0.93124	0	0	1
728	PCDHGB3	0.9312	0	0	0
729	DNAJC27	0.93114	0	0	0
730	PCDHA7	0.93098	0	0	0
731	VTI1A	0.93096	0	0	0
732	TNXB	0.93093	1	1	0
733	EPPK1	0.93093	0	0	0
734	NBPF15	0.93083	0	0	0
735	GCA	0.93078	0	0	0
736	PTPRB	0.93077	0	0	0
737	CCDC102A	0.93075	0	0	0
738	TNFRSF11A	0.93072	0	1	0
739	TMEM45A	0.93054	0	0	0
740	GIPR	0.93052	0	0	0
741	PTPRN2	0.93051	0	0	0
742	OPRM1	0.93042	0	0	0
743	GP2	0.93038	0	0	0
744	KLHL7	0.93036	1	1	0
745	HPGDS	0.93024	0	0	0
746	ADRA2A	0.92991	0	0	0
747	SLC35B1	0.92987	0	0	0
748	GRPEL1	0.9298	0	0	0
749	RAB23	0.92977	0	0	1
750	MCFD2	0.92977	0	0	0
751	MAGEA6	0.92974	0	0	0
752	USP17L11	0.92973	0	0	0
753	GSTA3	0.92959	0	0	0
754	GRPEL2	0.92957	0	0	0
755	KRT5	0.92956	0	1	0
756	CLCN1	0.92944	1	1	0
757	IGLV1-47	0.92939	0	0	0
758	SLC4A11	0.92937	0	0	1
759	AQP12A	0.92932	0	0	0
760	C5AR1	0.92926	0	0	0
761	ZNF160	0.92896	0	0	0
762	PCDHGA6	0.92895	0	0	0
763	STX1A	0.92893	0	0	0
764	ZPLD1	0.9289	0	0	0
765	SLC1A6	0.92877	0	0	0
766	PEX5	0.92874	0	0	1
767	AKR1B1	0.9285	0	0	0
768	KCTD15	0.92841	0	0	0
769	TOMM20	0.92835	0	0	0
770	TPM2	0.92825	0	1	0
771	STX17	0.92809	0	0	0
772	ATP5MG	0.928	0	0	0
773	PTPRJ	0.92786	0	0	0
774	DEUP1	0.92776	0	0	0
775	SLC30A9	0.92768	0	0	1
776	KCNB2	0.92758	0	0	0
777	IGLV2-14	0.92757	0	0	0
778	SLC12A3	0.92757	0	0	1
779	FLNB	0.9275	0	1	0
780	PICK1	0.9275	0	0	0
781	RRM2B	0.92742	0	1	0
782	ADGRG1	0.92741	0	0	1
783	KCNA4	0.92723	0	0	1
784	RAMP3	0.9271	0	0	0
785	TPM4	0.92701	0	0	0
786	TRIM32	0.927	0	0	1
787	GYPA	0.927	0	0	0
788	PCDH12	0.92698	0	0	1
789	MYH7	0.92695	1	1	0
790	MUC2	0.92667	0	0	0
791	STAB2	0.92665	0	0	0
792	VTI1B	0.92659	0	0	0
793	PLSCR1	0.92657	0	0	0
794	MAT1A	0.92653	0	1	0
795	INA	0.92642	0	0	0
796	AQP8	0.9264	0	0	0
797	KCNE1B	0.9263	0	0	0
798	MYH14	0.9263	0	1	0
799	IGLV6-57	0.92618	0	0	0
800	GHR	0.926	1	1	0
801	LTC4S	0.92577	0	0	1
802	IGKV1-9	0.92576	0	0	0
803	OIT3	0.92544	0	0	0
804	TMED5	0.92541	0	0	0
805	UMODL1	0.92541	0	0	0
806	PTGER3	0.92535	0	0	0
807	ATM	0.92532	1	1	0
808	MYH4	0.9253	0	0	0
809	PCDHGA2	0.92524	0	0	0
810	IGLV1-40	0.92522	0	0	0
811	IL23R	0.92517	0	0	0
812	CROCC	0.92502	0	0	0
813	FGFR1	0.92495	0	1	0
814	PCDHA9	0.92491	0	0	0
815	LGR5	0.92487	0	0	0
816	UTS2R	0.92484	0	0	0
817	LRRN2	0.92476	0	0	0
818	TRDV2	0.92463	0	0	0
819	PRSS1	0.92461	1	1	0
820	NEB	0.92461	0	0	1
821	PDGFRB	0.92458	0	1	0
822	UNC119	0.92452	0	0	0
823	IGKV3D-7	0.92445	0	0	0
824	SPTBN2	0.92444	0	1	0
825	LMNB1	0.92442	0	1	0
826	IGHG1	0.92414	0	0	0
827	LRRC32	0.92414	0	0	1
828	CGNL1	0.92403	0	0	0
829	TAS1R2	0.92399	0	0	0
830	MYO5B	0.92397	0	0	1
831	KREMEN1	0.92392	0	0	1
832	HSD17B6	0.92383	0	0	0
833	SLC30A6	0.92374	0	0	0
834	ACTN3	0.92371	0	0	1
835	RABGAP1L	0.92347	0	0	0
836	FCN3	0.92346	0	0	1
837	S100B	0.92317	0	0	0
838	IL5RA	0.92313	0	0	0
839	TXNDC17	0.92308	0	0	0
840	RAB12	0.92306	0	0	0
841	MACO1	0.92303	0	0	0
842	SLC12A4	0.92299	0	0	0
843	FLT4	0.92294	1	1	0
844	GABRA3	0.92286	0	0	0
845	GCC2	0.92264	0	0	0
846	APOBEC3A	0.92253	0	0	0
847	IGF1R	0.92252	0	1	0
848	COL4A2	0.92251	0	1	0
849	GRM2	0.92248	0	0	0
850	TRPC5	0.92239	0	0	0
851	COL9A2	0.92213	0	1	0
852	TRAF1	0.92207	0	0	0
853	CDH23	0.92193	0	1	0
854	IGKV1-16	0.92193	0	0	0
855	DERL2	0.9219	0	0	0
856	KRAS	0.92188	0	1	0
857	CD53	0.92187	0	0	0
858	IGKV1D-13	0.92172	0	0	0
859	MST1R	0.92171	0	1	0
860	OTOP2	0.9217	0	0	0
861	GSTM2	0.92159	0	0	0
862	UBB	0.92142	0	0	0
863	KIT	0.92138	1	1	0
864	PLEC	0.92123	0	1	0
865	RBM4B	0.92112	0	0	0
866	RBM19	0.9211	0	0	0
867	IGLV3-19	0.92106	0	0	0
868	COL4A4	0.92077	0	1	0
869	HSD17B8	0.92073	0	0	0
870	PCDH18	0.92059	0	0	0
871	FCN1	0.92046	0	0	0
872	MIF	0.92045	0	0	0
873	ZNF665	0.92037	0	0	0
874	CREB3L4	0.9203	0	0	0
875	CTNNB1	0.92025	1	1	0
876	RAB3B	0.92025	0	0	0
877	TRIM4	0.92023	0	0	0
878	S100A7A	0.92012	0	0	0
879	KIR2DL1	0.92009	0	0	0
880	KCTD7	0.92008	0	0	1
881	APOA4	0.91995	0	0	0
882	KCNC1	0.91993	0	1	0
883	OGDHL	0.91985	0	0	1
884	PDE8A	0.91972	0	0	0
885	CUTA	0.91957	0	0	0
886	TBXA2R	0.91952	0	1	0
887	AP1G2	0.91942	0	0	0
888	PTPRE	0.91933	0	0	0
889	HSD17B1	0.91931	0	0	0
890	TBC1D22A	0.91921	0	0	0
891	CD9	0.91919	0	0	0
892	CDH12	0.91919	0	0	0
893	GJC2	0.91897	0	1	0
894	ADGRB3	0.91883	0	0	0
895	KDR	0.91879	0	1	0
896	TBC1D14	0.91878	0	0	0
897	PEX19	0.91877	0	0	1
898	MFAP4	0.91867	0	0	0
899	SUCNR1	0.91862	0	0	0
900	CLTC	0.91857	0	1	0
901	MYC	0.91848	0	0	0
902	RET	0.91848	0	1	0
903	APOE	0.91841	1	1	0
904	STX8	0.91839	0	0	0
905	LAMC3	0.91837	0	0	1
906	FAS	0.91833	1	1	0
907	C1QTNF9B	0.91822	0	0	0
908	PIEZO1	0.91821	1	1	0
909	CD44	0.9182	0	0	0
910	REPS2	0.91814	0	0	0
911	SCGB1C1	0.91801	0	0	0
912	SDR9C7	0.91794	0	0	1
913	PCDHB1	0.91791	0	0	0
914	CLNS1A	0.91773	0	0	0
915	TNFRSF10A	0.91763	0	0	0
916	PDCD6	0.91762	0	0	0
917	CADPS	0.91756	0	0	0
918	CRYL1	0.91742	0	0	0
919	NLRP5	0.91739	0	0	0
920	KCTD19	0.91735	0	0	0
921	S100A3	0.91722	0	0	0
922	CCHCR1	0.9172	0	0	0
923	ANKRD44	0.91711	0	0	0
924	ALDH1L2	0.91711	0	0	0
925	KIF13B	0.9171	0	0	0
926	TRBC1	0.91706	0	0	0
927	TRIM28	0.917	0	0	0
928	CALML5	0.91696	0	0	0
929	SEC13	0.91696	0	0	0
930	STUB1	0.91694	1	1	0
931	MGST1	0.91688	0	0	0
932	PRDM9	0.91686	0	0	0
933	IGLL1	0.91667	0	0	1
934	TSPY2	0.91663	0	0	0
935	S100A1	0.91656	0	0	0
936	C1QL2	0.91654	0	0	0
937	MGST2	0.91654	0	0	0
938	USP35	0.91651	0	0	0
939	SLC30A3	0.91641	0	0	0
940	SLC35A4	0.91631	0	0	0
941	RAB5B	0.91631	0	0	0
942	TAS1R3	0.91625	0	0	0
943	COLEC11	0.91618	0	0	1
944	CAT	0.91615	0	0	0
945	TRAV19	0.91586	0	0	0
946	SLC35B3	0.9157	0	0	0
947	CHMP5	0.91554	0	0	0
948	KIF3B	0.91551	0	1	0
949	IL4R	0.91551	0	1	0
950	NPR1	0.9155	0	0	0
951	CLCNKB	0.91523	0	0	1
952	AP1S1	0.91522	0	0	1
953	ZNF473	0.91521	0	0	0
954	UNC13B	0.91503	0	0	0
955	CUTC	0.91499	0	0	0
956	GLS2	0.91479	0	0	0
957	IMPDH1	0.91476	0	1	0
958	DUSP22	0.9147	0	0	0
959	PEX13	0.91462	0	0	1
960	NRAS	0.91456	1	1	0
961	HTR2C	0.91442	0	0	0
962	TGFBR1	0.91437	0	1	0
963	S100P	0.91432	0	0	0
964	GET3	0.9143	0	0	0
965	ACTG1	0.91394	0	1	0
966	RAB26	0.91388	0	0	0
967	CALHM3	0.91387	0	0	0
968	HSBP1L1	0.91381	0	0	0
969	ALDH3A2	0.91378	0	0	1
970	F2RL1	0.91376	0	0	0
971	GPRC6A	0.91374	0	0	0
972	SLC4A10	0.91372	0	0	0
973	TRIM13	0.91369	0	0	0
974	KCTD5	0.91356	0	0	0
975	SLC26A11	0.91352	0	0	0
976	PCDHA3	0.91352	0	0	0
977	PEX6	0.91318	1	1	0
978	ACAP3	0.91311	0	0	0
979	CNR2	0.9131	0	0	0
980	CHRM2	0.91308	0	0	0
981	DDT	0.91302	0	0	0
982	TMEM175	0.91292	0	0	0
983	PCDHGC3	0.91284	0	0	0
984	ACOX2	0.91283	0	0	1
985	SYCE1	0.91281	0	0	1
986	HBB	0.91281	0	1	0
987	C9	0.91279	0	1	0
988	PCNT	0.91277	0	0	1
989	CST11	0.91271	0	0	0
990	NALCN	0.91269	1	1	0
991	PCDHA8	0.91258	0	0	0
992	ADORA1	0.91257	0	0	0
993	KCNH4	0.91255	0	0	0
994	ZNF480	0.91252	0	0	0
995	SDR16C5	0.91246	0	0	0
996	STK4	0.91241	0	0	0
997	CCL4	0.91237	0	0	0
998	CCL11	0.91234	0	1	0
999	IL11RA	0.91221	0	0	1
1000	LAMA2	0.91219	0	0	1
1001	AK5	0.91214	0	0	0
1002	PCDHA13	0.91208	0	0	0
1003	CYP2A13	0.91202	0	0	0
1004	S100A10	0.91199	0	0	0
1005	CHKB	0.91193	0	0	1
1006	FGFR2	0.9119	0	1	0
1007	USP17L10	0.91189	0	0	0
1008	ARFGAP2	0.91189	0	0	0
1009	SELE	0.91186	0	0	0
1010	SHTN1	0.91185	0	0	0
1011	VIM	0.91182	0	1	0
1012	SLC35E3	0.91177	0	0	0
1013	IL10RA	0.91177	0	0	1
1014	IFNAR2	0.91176	0	0	1
1015	ZBTB24	0.91174	0	0	1
1016	SLC26A2	0.91173	0	0	1
1017	LGALS9	0.91171	0	0	0
1018	HSD17B7	0.91155	0	0	0
1019	CSF3R	0.9113	1	1	0
1020	GP1BA	0.91128	0	1	0
1021	KIFC3	0.91121	0	0	0
1022	TUFT1	0.91117	0	0	0
1023	GJA3	0.91117	0	1	0
1024	OTOP1	0.91109	0	0	0
1025	LAMP3	0.91107	0	0	0
1026	NLRP4	0.91099	0	0	0
1027	ATP6V1G1	0.91097	0	0	0
1028	MYH16	0.91082	0	0	0
1029	IL18R1	0.91069	0	0	0
1030	CLCN7	0.91066	0	1	0
1031	PCDHA12	0.91063	0	0	0
1032	CARD18	0.91058	0	0	0
1033	ALDH18A1	0.91049	1	1	0
1034	ERBB4	0.91044	1	1	0
1035	AGTR1	0.91044	0	0	1
1036	VPS13A	0.91033	0	0	1
1037	SLC4A9	0.91031	0	0	0
1038	ADRA2B	0.91028	0	0	0
1039	PCDHA10	0.91017	0	0	0
1040	P2RY1	0.91013	0	0	0
1041	BIRC3	0.91003	0	0	0
1042	TAS1R1	0.91001	0	0	0
1043	IGHA1	0.90997	0	0	0
1044	MGST3	0.90984	0	0	0
1045	ANXA6	0.90983	0	0	0
1046	CD14	0.90982	0	0	0
1047	IGHV3-20	0.90969	0	0	0
1048	IGKV1-27	0.90962	0	0	0
1049	SYT4	0.90951	0	0	0
1050	FAM133B	0.9095	0	0	0
1051	CACNB4	0.90948	0	1	0
1052	TNFRSF21	0.90945	0	0	0
1053	ZNF347	0.90943	0	0	0
1054	CASP12	0.90933	0	0	0
1055	S100Z	0.90901	0	0	0
1056	IFI27L1	0.90893	0	0	0
1057	ACAD9	0.90887	0	0	1
1058	LMNB2	0.90881	0	1	0
1059	CCDC90B	0.90878	0	0	0
1060	CDHR4	0.90877	0	0	0
1061	IGLV2-23	0.90873	0	0	0
1062	CASP9	0.90872	0	0	0
1063	CDHR2	0.9087	0	0	0
1064	HCK	0.90867	0	0	0
1065	FILIP1L	0.90866	0	0	0
1066	DHRS9	0.90866	0	0	0
1067	NLRP3	0.90858	1	1	0
1068	PCDHA2	0.90853	0	0	0
1069	SYT3	0.90853	0	0	0
1070	CES3	0.90853	0	0	0
1071	TRBC2	0.90852	0	0	0
1072	SLC35E2A	0.90839	0	0	0
1073	PDGFRA	0.90835	0	0	0
1074	S100A6	0.9083	0	0	0
1075	CASP8	0.90823	1	1	0
1076	IGKV1-12	0.90822	0	0	0
1077	IL17RA	0.90801	0	0	1
1078	CCR2	0.908	0	0	0
1079	IGLV7-46	0.90792	0	0	0
1080	ACADS	0.90789	0	0	1
1081	IGHV3-21	0.90789	0	0	0
1082	GABRB3	0.90777	1	1	0
1083	CSAD	0.90776	0	0	0
1084	CSH1	0.90755	0	0	0
1085	IL13RA2	0.90748	0	0	0
1086	SLC7A9	0.90736	0	1	0
1087	TRAV14DV4	0.90729	0	0	0
1088	PCDHA11	0.90725	0	0	0
1089	PRDM4	0.90699	0	0	0
1090	TRNAU1AP	0.90698	0	0	0
1091	RUFY1	0.90696	0	0	0
1092	SAMD13	0.90692	0	0	0
1093	DUSP18	0.90692	0	0	0
1094	GPD1	0.90677	0	0	1
1095	SRP19	0.90675	0	0	0
1096	IGHV3-7	0.90664	0	0	0
1097	ATP2B4	0.90655	0	0	0
1098	SFTPD	0.90648	0	0	0
1099	DDX41	0.90646	1	1	0
1100	CPA1	0.90636	0	0	0
1101	VAPB	0.90628	1	1	0
1102	IGHV3-48	0.90626	0	0	0
1103	MMRN2	0.90624	0	0	0
1104	NTRK3	0.906	0	0	0
1105	PABPC1L	0.90596	0	0	0
1106	ERVV-2	0.9059	0	0	0
1107	IGHG2	0.90582	0	0	0
1108	ZSCAN18	0.9057	0	0	0
1109	GOLGA2	0.90567	0	0	0
1110	PRKACA	0.90564	1	1	0
1111	GSTM5	0.90561	0	0	0
1112	DHRS4	0.90559	0	0	0
1113	GAN	0.90552	0	0	1
1114	KIFC1	0.9055	0	0	0
1115	BMP1	0.90545	0	0	1
1116	PIEZO2	0.9054	0	1	0
1117	ACVRL1	0.9054	1	1	0
1118	TRDV1	0.90538	0	0	0
1119	KCTD20	0.90537	0	0	0
1120	EPHB1	0.90526	0	0	0
1121	STEAP4	0.90513	0	0	0
1122	TGFBR3	0.90511	0	0	0
1123	CETN1	0.90507	0	0	0
1124	DDX59	0.90506	0	0	1
1125	UNC45A	0.90481	0	0	1
1126	SAA4	0.90473	0	0	0
1127	PCDHA4	0.90465	0	0	0
1128	IFNLR1	0.90464	0	0	0
1129	LRRN1	0.90458	0	0	0
1130	ACCS	0.90455	0	0	0
1131	IL20RA	0.90449	0	0	0
1132	FPR2	0.90448	0	0	0
1133	SCN1B	0.90444	0	1	0
1134	FXYD2	0.90442	1	1	0
1135	BMP8B	0.90429	0	0	0
1136	CD4	0.90413	0	0	1
1137	JAK3	0.90408	0	0	1
1138	RAD51	0.90405	0	1	0
1139	CDH16	0.904	0	0	0
1140	KCNN1	0.90392	0	0	0
1141	LDHC	0.90391	0	0	0
1142	KIF9	0.90387	0	0	0
1143	S100A8	0.90386	0	0	0
1144	GUCY2D	0.90383	1	1	0
1145	DAPK3	0.90362	0	0	0
1146	DEFA1B	0.9036	0	0	0
1147	ARFGAP1	0.90336	0	0	0
1148	ITLN1	0.9033	0	0	0
1149	IGHV4-34	0.90324	0	0	0
1150	S100A14	0.90324	0	0	0
1151	MTMR2	0.90308	0	0	1
1152	FLT1	0.90304	0	0	0
1153	SERPINB3	0.90304	0	0	0
1154	CALHM2	0.90302	0	0	0
1155	COMP	0.90289	1	1	0
1156	USO1	0.90285	0	0	0
1157	MAFF	0.90284	0	0	0
1158	TSPY3	0.90276	0	0	0
1159	PYCR2	0.90276	0	0	1
1160	CXCR4	0.90272	1	1	0
1161	PLA2G6	0.90263	0	0	1
1162	COL15A1	0.90261	0	0	0
1163	GSTA2	0.90258	0	0	0
1164	CRABP2	0.90255	0	0	0
1165	MVP	0.90255	0	0	0
1166	EVPL	0.90252	0	0	0
1167	SLC2A3	0.90252	0	0	0
1168	HIP1R	0.90242	0	0	0
1169	KCTD2	0.9024	0	0	0
1170	SLC6A4	0.90237	0	1	0
1171	CDC42	0.90235	0	1	0
1172	LINGO1	0.9023	0	0	1
1173	SYNE3	0.90221	0	0	0
1174	PKLR	0.90219	0	1	0
1175	S100A5	0.90219	0	0	0
1176	CDH3	0.90217	0	0	1
1177	KCNH2	0.90208	1	1	0
1178	CRLF2	0.90206	0	0	0
1179	APOBEC3C	0.90204	0	0	0
1180	KCNK9	0.90204	0	0	0
1181	KIF14	0.90203	0	0	1
1182	S100A11	0.90196	0	0	0
1183	TRPA1	0.90195	1	1	0
1184	GPR158	0.90189	0	0	0
1185	CYP2C8	0.90185	0	0	0
1186	SERPINE1	0.90178	0	1	0
1187	KIF18A	0.90176	0	0	0
1188	HCN1	0.9017	0	1	0
1189	KCNK3	0.90169	1	1	0
1190	CROCCP2	0.90166	0	0	0
1191	PCDH15	0.90164	0	0	1
1192	SGSM1	0.90164	0	0	0
1193	GDF2	0.90163	0	1	0
1194	MAGEA3	0.90159	0	0	0
1195	ATF4	0.90155	0	0	0
1196	IGLC3	0.90147	0	0	0
1197	FAM89B	0.90144	0	0	0
1198	KCTD11	0.90132	0	0	0
1199	RETNLB	0.90129	0	0	0
1200	DMAC2L	0.90128	0	0	0
1201	ARG2	0.90127	0	0	0
1202	DEFA6	0.90122	0	0	0
1203	EVA1C	0.90111	0	0	0
1204	NUP62	0.90099	0	0	1
1205	SCGB1A1	0.90097	0	0	0
1206	KCNH1	0.90091	1	1	0
1207	A1CF	0.90088	0	0	0
1208	FKBP6	0.90076	0	0	0
1209	KLHL17	0.90073	0	0	0
1210	TSPY10	0.90059	0	0	0
1211	SLC25A4	0.90056	0	1	0
1212	GJA4	0.90055	0	0	0
1213	IL1RL2	0.90052	0	0	0
1214	JUN	0.90052	0	0	0
1215	PPCDC	0.90049	0	0	0
1216	PEX5L	0.90041	0	0	0
1217	GOLGA1	0.90039	0	0	0
1218	PYGM	0.90032	0	0	1
1219	CCL15	0.90015	0	0	0
1220	GRIK3	0.9001	0	0	0
1221	ACAP1	0.90009	0	0	0
1222	RGS5	0.90006	0	0	0
1223	MYZAP	0.90004	0	0	0
1224	DDC	0.90003	0	0	1
1225	ENO1	0.89996	0	0	0
1226	TSPY8	0.89996	0	0	0
1227	TBC1D15	0.89994	0	0	0
1228	TLR2	0.89987	0	1	0
1229	VTA1	0.89985	0	0	0
1230	STK3	0.8998	0	0	0
1231	C1QTNF1	0.89971	0	0	0
1232	MPP7	0.8997	0	0	0
1233	ANXA4	0.89969	0	0	0
1234	PIK3C3	0.89964	0	0	0
1235	HCN4	0.89963	1	1	0
1236	IL10RB	0.89959	0	0	1
1237	S100A4	0.89954	0	0	0
1238	BBOF1	0.89951	0	0	0
1239	PSTPIP1	0.89929	1	1	0
1240	PYCARD	0.89923	0	0	0
1241	TKT	0.89921	0	0	1
1242	CD72	0.89919	0	0	0
1243	RAB3IP	0.89917	0	0	0
1244	TEDDM1	0.89913	0	0	0
1245	AK1	0.89908	0	0	1
1246	CBY1	0.89897	0	0	0
1247	SDCCAG8	0.89887	0	0	1
1248	IGHV2-70	0.89882	0	0	0
1249	SDC2	0.89878	0	0	0
1250	IFIT1	0.89877	0	0	0
1251	CCDC69	0.89869	0	0	0
1252	TSPY1	0.89868	0	0	0
1253	ALDH1A3	0.89867	0	0	1
1254	ALDH3B1	0.89858	0	0	0
1255	PTPN5	0.89854	0	0	0
1256	CHMP2B	0.89844	1	1	0
1257	PNP	0.89843	0	0	1
1258	TNC	0.89836	0	1	0
1259	SDCBP2	0.89833	0	0	0
1260	GJA5	0.89827	0	1	0
1261	SPATA24	0.89826	0	0	0
1262	CLEC11A	0.89826	0	0	0
1263	SSNA1	0.89825	0	0	0
1264	TEK	0.89823	1	1	0
1265	APOBEC3F	0.89812	0	0	0
1266	BST2	0.898	0	0	0
1267	NT5DC4	0.898	0	0	0
1268	ANGPTL3	0.89796	0	0	1
1269	HK2	0.89787	0	0	0
1270	CCL7	0.89778	0	0	0
1271	PANX1	0.89774	0	1	0
1272	SNX5	0.89772	0	0	0
1273	CBR3	0.89772	0	0	0
1274	TTC4	0.89768	0	0	0
1275	CLEC3B	0.89766	0	0	0
1276	F2R	0.89765	0	0	0
1277	CDH19	0.89759	0	0	0
1278	LMAN2	0.89758	0	0	0
1279	S100A13	0.89755	0	0	0
1280	KCNIP3	0.89754	0	0	0
1281	CYP2C19	0.89753	0	0	1
1282	CALHM1	0.8975	0	0	0
1283	SUN2	0.89747	0	0	0
1284	IL1R1	0.89742	0	0	0
1285	IGKV3-15	0.89742	0	0	0
1286	GRIN3A	0.89739	0	0	0
1287	EDIL3	0.89735	0	0	0
1288	SLC6A19	0.89716	0	1	0
1289	SEC23A	0.89714	0	1	0
1290	SCARB2	0.89693	0	0	1
1291	FAM9C	0.89691	0	0	0
1292	ATL3	0.89686	1	1	0
1293	MSH5	0.89679	0	0	1
1294	UNC5B	0.89678	0	0	0
1295	CD274	0.89675	0	0	0
1296	SLC1A3	0.89673	1	1	0
1297	PCDH11Y	0.8967	0	0	0
1298	KCTD12	0.89668	0	0	0
1299	RCVRN	0.89652	0	0	0
1300	PCDHA5	0.8964	0	0	0
1301	CBR1	0.89629	0	0	0
1302	TECTB	0.89627	0	0	0
1303	MAP4K2	0.89623	0	0	0
1304	TIMM10	0.89622	0	0	0
1305	HESX1	0.89622	1	1	0
1306	ARG1	0.89621	0	0	1
1307	FIBCD1	0.89613	0	0	0
1308	ACOT12	0.89595	0	0	0
1309	HAO2	0.89593	0	0	0
1310	IL22RA1	0.89591	0	0	0
1311	IL18RAP	0.89589	0	0	0
1312	PABPC4L	0.89588	0	0	0
1313	SLC7A8	0.89587	0	0	0
1314	DNAJC3	0.89578	0	0	1
1315	KIF22	0.89568	0	1	0
1316	DUSP19	0.89557	0	0	0
1317	PFKFB4	0.89556	0	0	0
1318	APOBEC3G	0.89551	0	0	0
1319	KLRF2	0.8955	0	0	0
1320	TACC1	0.8954	0	0	0
1321	PLAAT4	0.89537	0	0	0
1322	COL17A1	0.89536	1	1	0
1323	COL9A1	0.89534	0	1	0
1324	SNTN	0.89532	0	0	0
1325	KIR2DL4	0.89531	0	0	0
1326	PCDH8	0.89531	0	0	0
1327	ANXA13	0.89507	0	0	0
1328	ITK	0.895	0	0	1
1329	SPAG1	0.89498	0	0	1
1330	FN1	0.89497	0	1	0
1331	KCNJ3	0.89496	0	0	0
1332	TG	0.89481	0	0	1
1333	LDHAL6B	0.89477	0	0	0
1334	RPEL1	0.89465	0	0	0
1335	HDC	0.89464	0	1	0
1336	NPHS2	0.89464	0	0	1
1337	RAB43	0.89453	0	0	0
1338	M6PR	0.89451	0	0	0
1339	GABARAP	0.89449	0	0	0
1340	GJB3	0.8944	1	1	0
1341	KCTD4	0.89439	0	0	0
1342	CD300A	0.8943	0	0	0
1343	ALDH3B2	0.89425	0	0	0
1344	LDHAL6A	0.89422	0	0	0
1345	NLRP11	0.89418	0	0	0
1346	CCL22	0.89417	0	0	0
1347	IFNGR1	0.89411	0	1	0
1348	KPNA2	0.89407	0	0	0
1349	CYP3A4	0.89406	0	1	0
1350	PANK3	0.89405	0	0	0
1351	DEFA5	0.89392	0	0	0
1352	FBP1	0.89387	0	0	1
1353	CCL13	0.89371	0	0	0
1354	DYNC2H1	0.89369	0	0	1
1355	OCLN	0.89368	0	0	1
1356	AARSD1	0.8936	0	0	0
1357	TIMM9	0.89358	0	0	0
1358	KIF20A	0.89356	0	0	1
1359	HERC6	0.89355	0	0	0
1360	SLC20A1	0.89354	0	0	0
1361	AFG3L2	0.89352	1	1	0
1362	GJB6	0.89348	1	1	0
1363	PTPRN	0.89348	0	0	0
1364	RBM23	0.89343	0	0	0
1365	VPS4B	0.89343	0	0	0
1366	SULT1B1	0.89341	0	0	0
1367	TBC1D22B	0.89341	0	0	0
1368	TRIM66	0.89338	0	0	0
1369	CAMK2D	0.89325	0	0	0
1370	CYTH2	0.89322	0	0	0
1371	RRAS	0.89322	0	0	0
1372	ARFGAP3	0.8932	0	0	0
1373	RAB32	0.89319	0	0	0
1374	OLR1	0.89316	0	0	0
1375	C1QTNF6	0.89315	0	0	0
1376	NME1	0.89314	0	0	0
1377	GSTM4	0.89313	0	0	0
1378	CNTN2	0.89307	0	0	1
1379	GUCA1B	0.89307	0	0	0
1380	CYP2C18	0.89305	0	0	0
1381	GJC3	0.89302	0	0	0
1382	IL6	0.89302	0	1	0
1383	IGKV1-5	0.89301	0	0	0
1384	CAVIN1	0.89292	0	0	1
1385	PYDC1	0.8929	0	0	0
1386	CTNNAL1	0.8928	0	0	0
1387	GSTA5	0.89275	0	0	0
1388	IGHV3-23	0.89255	0	0	0
1389	CCL3	0.89255	0	0	0
1390	TBC1D4	0.89241	0	0	0
1391	MAPK14	0.89237	0	0	0
1392	FTMT	0.89231	0	0	0
1393	MMP7	0.89228	0	0	0
1394	DLG4	0.89227	1	1	0
1395	RBBP8NL	0.89216	0	0	0
1396	TMEM120B	0.89216	0	0	0
1397	FCN2	0.89214	0	0	0
1398	PSME2	0.89211	0	0	0
1399	CYB5A	0.89202	0	0	1
1400	UGT2B7	0.89201	0	0	0
1401	CASP7	0.89195	0	0	0
1402	LZTFL1	0.89192	0	0	1
1403	C1QL1	0.89191	0	0	0
1404	CEACAM6	0.89189	0	0	0
1405	NPM2	0.89187	0	0	0
1406	LARGE2	0.89178	0	0	0
1407	CCDC144A	0.89172	0	0	0
1408	ZBED1	0.89167	0	0	0
1409	BFSP1	0.89162	0	1	0
1410	MYO1E	0.89161	0	0	1
1411	TPM1	0.89151	0	1	0
1412	PIK3R2	0.89151	1	1	0
1413	TNFRSF12A	0.89151	0	0	0
1414	FKBP4	0.89147	0	0	0
1415	PGAM4	0.89147	0	0	0
1416	CEACAM1	0.89147	0	0	0
1417	MICA	0.89146	0	0	0
1418	PDE5A	0.89145	0	0	0
1419	TNF	0.89144	0	1	0
1420	TGFBR2	0.89142	1	1	0
1421	ACBD7	0.89138	0	0	0
1422	SNX4	0.89132	0	0	0
1423	EMILIN1	0.89132	0	0	0
1424	STON2	0.8913	0	0	0
1425	CTSL	0.89129	0	0	0
1426	IGHV3-66	0.89128	0	0	0
1427	MAPT	0.89122	1	1	0
1428	AKR1B10	0.89122	0	0	0
1429	OTOF	0.89097	0	0	1
1430	ZFAT	0.89095	0	0	0
1431	AKR1A1	0.89094	0	0	0
1432	GSTA4	0.89093	0	0	0
1433	SLC13A4	0.89092	0	0	0
1434	ANXA5	0.89091	0	1	0
1435	DBI	0.89089	0	0	0
1436	DHFR	0.89086	0	0	1
1437	PGM5	0.89081	0	0	0
1438	CDH17	0.8908	0	0	0
1439	DUT	0.89077	0	0	0
1440	CACNB3	0.89077	0	0	0
1441	IGHV1-24	0.89068	0	0	0
1442	RAB4B	0.89067	0	0	0
1443	KCTD17	0.89066	0	1	0
1444	GFRAL	0.89063	0	0	0
1445	NID1	0.8906	0	0	0
1446	BIRC5	0.89051	0	0	0
1447	MYO10	0.89048	0	0	0
1448	CEACAM5	0.89043	0	0	0
1449	ECI2	0.89042	0	0	0
1450	SYNE1	0.89034	1	1	0
1451	ARL5B	0.89033	0	0	0
1452	PEG3	0.89027	0	0	0
1453	SERPINB5	0.89024	0	0	0
1454	CYP2E1	0.89014	0	0	0
1455	DUSP12	0.89011	0	0	0
1456	CSF2RA	0.89009	0	0	0
1457	DDX47	0.88998	0	0	0
1458	RGS18	0.88997	0	0	0
1459	IL10	0.8899	0	0	0
1460	SPAG4	0.88989	0	0	0
1461	UCK1	0.88986	0	0	0
1462	SPTAN1	0.88984	1	1	0
1463	CCL4L2	0.88975	0	0	0
1464	GSC	0.88975	0	0	1
1465	SULT1E1	0.88974	0	0	0
1466	IGHV3-72	0.8897	0	0	0
1467	MAPK12	0.88967	0	0	0
1468	PDE3A	0.88966	1	1	0
1469	FGG	0.88965	0	0	1
1470	THRSP	0.88958	0	0	0
1471	CFHR1	0.88946	0	1	0
1472	AKR7A3	0.88944	0	0	0
1473	CHMP1B	0.88944	0	0	0
1474	MEP1A	0.88944	0	0	0
1475	RAB22A	0.88929	0	0	0
1476	DNAJC17	0.88925	0	0	0
1477	ASL	0.8892	0	0	1
1478	RNF212	0.8892	0	0	1
1479	EPRS1	0.88907	0	0	1
1480	SAT2	0.88906	0	0	0
1481	PGM3	0.889	0	0	1
1482	NTSR1	0.88894	0	0	0
1483	VPS28	0.88892	0	0	0
1484	ERVW-1	0.88889	0	0	0
1485	HSD17B4	0.88876	0	0	1
1486	UTRN	0.88872	0	0	0
1487	STK10	0.8887	0	0	0
1488	PMM1	0.88863	0	0	0
1489	SYCP3	0.88854	1	1	0
1490	RAD51D	0.88846	0	0	0
1491	LDHA	0.88837	0	0	1
1492	DCHS2	0.88832	0	0	0
1493	DUSP5	0.88829	0	0	0
1494	GNPDA2	0.88821	0	0	0
1495	RAB9B	0.88817	0	0	0
1496	KIF21A	0.88816	1	1	0
1497	PLA2G10	0.88813	0	0	0
1498	IFNAR1	0.88812	0	0	1
1499	CYP2C9	0.88782	0	1	0
1500	CEL	0.88781	1	1	0
1501	CREB3	0.88779	0	0	0
1502	SERPINF2	0.88774	0	0	1
1503	DNAJB13	0.88766	0	0	1
1504	LIPF	0.88766	0	0	0
1505	CDH26	0.88752	0	0	0
1506	YJEFN3	0.8875	0	0	0
1507	AIF1L	0.88748	0	0	0
1508	FAT2	0.88747	0	1	0
1509	SYN3	0.88742	0	0	0
1510	SFTPB	0.88741	0	0	1
1511	DVL1	0.88738	1	1	0
1512	SYT13	0.88738	0	0	0
1513	CABP7	0.88728	0	0	0
1514	SFN	0.88724	0	0	0
1515	GFRA3	0.88724	0	0	0
1516	RDH16	0.88722	0	0	0
1517	SDS	0.88716	0	0	0
1518	PHKG2	0.88706	0	0	1
1519	HSD11B2	0.88695	0	0	1
1520	ADH6	0.88689	0	0	0
1521	PHB1	0.88689	0	1	0
1522	HSD17B14	0.88665	0	0	0
1523	GTF2IRD2B	0.8866	0	0	0
1524	CDH24	0.8866	0	0	0
1525	PDE9A	0.88656	0	0	0
1526	PRPSAP2	0.88654	0	0	0
1527	SULT1C4	0.88653	0	0	0
1528	ELF5	0.88631	0	0	0
1529	IL2RA	0.88629	0	0	1
1530	TRIM23	0.88623	0	0	0
1531	POM121C	0.88622	0	0	0
1532	LDHB	0.88606	0	0	0
1533	CES5A	0.88605	0	0	0
1534	DOHH	0.88599	0	0	0
1535	IFIT3	0.88597	0	0	0
1536	IMPA1	0.88585	0	0	1
1537	AQP12B	0.88579	0	0	0
1538	IL20RB	0.88577	0	0	0
1539	HTRA3	0.88573	0	0	0
1540	SP100	0.88572	0	0	0
1541	S100A2	0.88572	0	0	0
1542	PLAUR	0.88571	0	0	0
1543	NDE1	0.88569	0	0	1
1544	PF4V1	0.88561	0	0	0
1545	S100A12	0.88553	0	0	0
1546	ALPG	0.8854	0	0	0
1547	DAW1	0.8854	0	0	0
1548	NT5C2	0.88538	0	0	1
1549	SPATA5L1	0.88537	0	0	1
1550	ATP8A1	0.88528	0	0	0
1551	C4orf46	0.8852	0	0	0
1552	VAV3	0.88512	0	0	0
1553	TYK2	0.88509	0	0	1
1554	WWP2	0.88501	0	0	0
1555	ACOX1	0.88496	1	1	0
1556	DNAJC10	0.8849	0	0	0
1557	CALHM5	0.88485	0	0	0
1558	PTGR2	0.88485	0	0	0
1559	FGA	0.88485	0	1	0
1560	UBE2U	0.88484	0	0	0
1561	DNAJC1	0.88481	0	0	0
1562	SCGB2A2	0.8848	0	0	0
1563	PNLIPRP2	0.88478	0	0	0
1564	TNFRSF9	0.88478	0	0	0
1565	AVIL	0.88472	0	0	1
1566	GJB4	0.88467	0	1	0
1567	AKR1C2	0.88462	0	0	1
1568	APOBEC3B	0.8846	0	0	0
1569	EPHA7	0.88431	0	0	0
1570	SLC7A5	0.88426	0	0	0
1571	RYK	0.88424	0	0	0
1572	TNFRSF4	0.88421	0	0	1
1573	DMPK	0.88421	1	1	0
1574	NOS2	0.88419	0	0	0
1575	HSD3B2	0.88416	0	0	1
1576	LMNA	0.88413	0	1	0
1577	ECHS1	0.88396	0	0	1
1578	AKR1C3	0.88393	0	0	0
1579	PEX1	0.88384	0	0	1
1580	CCR9	0.8838	0	0	0
1581	CALCRL	0.88378	0	0	1
1582	PDE3B	0.88376	0	0	0
1583	CASP10	0.88375	0	1	0
1584	THOP1	0.88364	0	0	0
1585	COMMD9	0.88361	0	0	0
1586	SLC26A10	0.88354	0	0	0
1587	PDE1B	0.88353	0	0	0
1588	ERC2	0.88342	0	0	0
1589	DDX10	0.88338	0	0	0
1590	CCL18	0.88338	0	0	0
1591	LINGO2	0.88333	0	0	0
1592	TARBP1	0.88329	0	0	0
1593	GFPT2	0.88328	0	0	0
1594	ADIPOQ	0.88323	0	0	0
1595	KIF15	0.88321	0	0	0
1596	IGHV4-4	0.88321	0	0	0
1597	ATP5PD	0.88319	0	0	0
1598	SH3GL2	0.88315	0	0	0
1599	PYCR3	0.88313	0	0	0
1600	TSPY9	0.88308	0	0	0
1601	ALDH3A1	0.88308	0	0	0
1602	MYOF	0.88296	0	1	0
1603	NUP107	0.88288	0	0	1
1604	CKM	0.88286	0	0	0
1605	HOXA7	0.88277	0	0	0
1606	PPIL2	0.88251	0	0	0
1607	ADGRB1	0.88245	0	0	0
1608	HSDL1	0.88242	0	0	0
1609	ALOX5	0.8824	0	1	0
1610	MCCC2	0.88239	0	0	1
1611	C4BPA	0.88234	0	0	0
1612	APPL2	0.88219	0	0	0
1613	SULT1A3	0.88209	0	0	0
1614	BMP7	0.88207	0	0	0
1615	ZBTB48	0.88207	0	0	0
1616	CASP14	0.88206	0	0	1
1617	MB	0.88203	0	0	0
1618	ANPEP	0.88197	0	0	0
1619	PLEK	0.88183	0	0	0
1620	AKR1D1	0.88183	0	0	1
1621	SCGB1D2	0.88177	0	0	0
1622	SDR42E2	0.88172	0	0	0
1623	IGHV5-10-1	0.88171	0	0	0
1624	MTMR8	0.88163	0	0	0
1625	TGM3	0.88158	0	0	1
1626	HTRA1	0.88157	0	1	0
1627	PRPS1L1	0.88152	0	0	0
1628	CCL1	0.88144	0	0	0
1629	TMEM14C	0.88142	0	0	0
1630	KDELR2	0.8814	0	0	1
1631	HIGD1A	0.88137	0	0	0
1632	IFIT2	0.88118	0	0	0
1633	SFTPA1	0.88112	0	1	0
1634	SLAMF6	0.88111	0	0	0
1635	CYRIB	0.88104	0	0	0
1636	NOD2	0.88102	1	1	0
1637	CST9L	0.881	0	0	0
1638	LHX3	0.88099	0	0	1
1639	S100A16	0.88099	0	0	0
1640	RERG	0.88091	0	0	0
1641	PAX7	0.88084	0	0	1
1642	LIPA	0.88078	0	0	1
1643	SYNJ2	0.88072	0	0	0
1644	CYP2D6	0.88066	0	0	1
1645	HSPA2	0.88065	0	0	0
1646	ARAP2	0.88061	0	0	0
1647	LTA4H	0.88051	0	0	0
1648	CLK1	0.88046	0	0	0
1649	UPP2	0.88039	0	0	0
1650	MCCC1	0.88025	0	0	1
1651	SYNC	0.88025	0	0	0
1652	WWOX	0.88024	0	0	1
1653	USHBP1	0.88022	0	0	0
1654	UROS	0.88013	0	0	1
1655	GJE1	0.88009	0	0	0
1656	ZBTB32	0.88007	0	0	0
1657	NAT2	0.88005	0	0	1
1658	MCTS2	0.87993	0	0	0
1659	ACAD11	0.8799	0	0	0
1660	VPS36	0.87989	0	0	0
1661	KIR2DL3	0.87988	0	0	0
1662	DIRAS1	0.87986	0	0	0
1663	RDH8	0.87984	0	0	0
1664	PPID	0.8798	0	0	0
1665	NOXRED1	0.87968	0	0	0
1666	GUCA1A	0.87967	0	1	0
1667	GFOD1	0.87962	0	0	0
1668	MMAB	0.87959	0	0	1
1669	ALDH1B1	0.87959	0	0	0
1670	C5orf58	0.87954	0	0	0
1671	CCR7	0.87946	0	0	0
1672	SLC12A9	0.87937	0	0	0
1673	TXNL4B	0.87929	0	0	0
1674	APBA3	0.87925	0	0	0
1675	TNFRSF6B	0.87925	0	0	0
1676	PPWD1	0.87925	0	0	0
1677	PYGB	0.87923	0	0	0
1678	IFIT5	0.8792	0	0	0
1679	SLC16A1	0.87918	1	1	0
1680	HSD17B3	0.87912	0	0	1
1681	MCC	0.8791	0	0	0
1682	CREB3L2	0.8791	0	0	0
1683	TNFAIP1	0.87907	0	0	0
1684	UBE2L6	0.87904	0	0	0
1685	IL17RC	0.879	0	0	1
1686	RUFY3	0.87893	0	0	0
1687	SYN2	0.87893	0	1	0
1688	GJA8	0.87893	1	1	0
1689	IGHV3-33	0.87887	0	0	0
1690	ANXA3	0.87886	0	0	0
1691	LOXL2	0.87884	0	0	0
1692	IFNA2	0.87882	0	0	0
1693	C1GALT1C1L	0.87875	0	0	0
1694	CCDC68	0.87874	0	0	0
1695	SERHL2	0.87859	0	0	0
1696	CKB	0.87845	0	0	0
1697	BDH1	0.87843	0	0	0
1698	IGHV4-59	0.87842	0	0	0
1699	MYL9	0.87834	0	0	1
1700	GUCY1B1	0.87833	0	0	0
1701	ADH1C	0.87832	0	1	0
1702	SAA2	0.87828	0	0	0
1703	BBLN	0.87825	0	0	0
1704	MEI4	0.87823	0	0	0
1705	EFHD2	0.87822	0	0	0
1706	CTNNA3	0.87822	0	1	0
1707	KCNN2	0.8782	1	1	0
1708	LTBR	0.87816	0	0	0
1709	CBL	0.87815	1	1	0
1710	XCL1	0.87813	0	0	0
1711	LILRA2	0.87811	0	0	0
1712	MLH1	0.87803	1	1	0
1713	GK3P	0.87798	0	0	0
1714	DEFA3	0.8779	0	0	0
1715	GIMAP7	0.87784	0	0	0
1716	NAP1L3	0.87783	0	0	0
1717	COL9A3	0.87779	1	1	0
1718	MLN	0.87771	0	0	0
1719	PGBD1	0.87766	0	0	0
1720	MAP1LC3B2	0.87764	0	0	0
1721	TGFB1	0.87757	1	1	0
1722	ACOT8	0.87754	0	0	0
1723	MTHFR	0.87753	0	1	0
1724	AREL1	0.87751	0	0	0
1725	PANX3	0.87748	0	0	0
1726	HS3ST1	0.87747	0	0	0
1727	KLF1	0.87744	1	1	0
1728	KIF12	0.87743	0	0	1
1729	PTGS1	0.87741	0	0	0
1730	ANGPTL2	0.87735	0	0	0
1731	MGAM	0.87724	0	0	0
1732	COLEC10	0.87722	0	0	1
1733	HOXB6	0.87721	0	0	0
1734	NLRP7	0.87718	0	0	1
1735	CALHM6	0.87708	0	0	0
1736	SIRPB1	0.87701	0	0	0
1737	CST8	0.87699	0	0	0
1738	DCK	0.87698	0	0	0
1739	PDCL2	0.87695	0	0	0
1740	AQP11	0.87693	0	0	0
1741	URAD	0.87689	0	0	0
1742	SIRPG	0.87685	0	0	0
1743	TEC	0.87677	0	0	0
1744	ADRB2	0.87676	0	0	0
1745	FGD3	0.87671	0	0	0
1746	CD6	0.87671	0	0	0
1747	ALDOC	0.87666	0	0	0
1748	TGFBR3L	0.87662	0	0	0
1749	FOXK2	0.87659	0	0	0
1750	DCAKD	0.87654	0	0	0
1751	GADL1	0.87651	0	0	0
1752	IQGAP3	0.87646	0	0	0
1753	REN	0.8764	0	1	0
1754	CD163L1	0.87638	0	0	0
1755	ZSCAN16	0.87635	0	0	0
1756	PNPT1	0.87632	0	0	1
1757	ACACB	0.87627	0	0	0
1758	CIB2	0.87622	0	0	1
1759	CAPNS1	0.8762	0	0	0
1760	NLRP6	0.87618	0	0	0
1761	SLAMF9	0.87616	0	0	0
1762	IL2RB	0.87604	0	0	1
1763	RHOD	0.87603	0	0	0
1764	S100G	0.87601	0	0	0
1765	RAB29	0.876	0	0	0
1766	CDR2L	0.87593	0	0	0
1767	NAT8B	0.87591	0	0	0
1768	PLA2G2A	0.87589	0	1	0
1769	CD300C	0.87585	0	0	0
1770	DMC1	0.87584	0	0	0
1771	PDE4B	0.8758	0	0	0
1772	MAPK11	0.87559	0	0	0
1773	HMGCLL1	0.87545	0	0	0
1774	DDX18	0.87531	0	0	0
1775	TLL1	0.87514	0	1	0
1776	KCNK12	0.87512	0	0	0
1777	NME2	0.87511	0	0	0
1778	ATR	0.87511	1	1	0
1779	PRDX4	0.87506	0	0	0
1780	KCTD14	0.87504	0	0	0
1781	EHD1	0.87495	0	0	0
1782	ORM1	0.87492	0	0	0
1783	CDH15	0.87492	0	0	0
1784	GABRG2	0.87491	0	1	0
1785	RIT1	0.87489	1	1	0
1786	TXN	0.87488	0	0	0
1787	COL5A3	0.87487	0	0	0
1788	CAPRIN2	0.87485	0	0	0
1789	TCP10L	0.87484	0	0	0
1790	FCGR2A	0.87483	0	1	0
1791	CASP5	0.87482	0	0	0
1792	IL3RA	0.87482	0	0	0
1793	PTPN7	0.8748	0	0	0
1794	EIF2AK2	0.87469	1	1	0
1795	TKTL2	0.87464	0	0	0
1796	MAPK9	0.87459	0	0	0
1797	NUP54	0.87458	0	0	0
1798	RAD51B	0.87457	0	0	0
1799	CYP19A1	0.87455	1	1	0
1800	GFRA1	0.87453	0	0	1
1801	MYO7B	0.87449	0	0	0
1802	BICDL1	0.87443	0	0	0
1803	PABPC3	0.8744	0	0	0
1804	INPP5F	0.87439	0	0	0
1805	COMT	0.87435	0	0	0
1806	SESN2	0.87425	0	0	0
1807	PTPN13	0.87424	0	0	0
1808	ALDH9A1	0.87422	0	0	0
1809	CCDC196	0.87421	0	0	0
1810	CPT1A	0.87421	0	0	1
1811	SGSH	0.8742	0	0	1
1812	KHDRBS2	0.87408	0	0	0
1813	PANX2	0.87406	0	0	0
1814	BIN2	0.87396	0	0	0
1815	PDILT	0.87391	0	0	0
1816	NLRP1	0.87388	1	1	0
1817	HSD17B2	0.87386	0	0	0
1818	TIGIT	0.87379	0	0	0
1819	ACBD4	0.87368	0	0	0
1820	TRIP10	0.87345	0	0	0
1821	NAP1L6P	0.87345	0	0	0
1822	CRNN	0.87342	0	0	0
1823	H6PD	0.87337	0	0	1
1824	TFF1	0.87336	0	0	0
1825	HS3ST3A1	0.87332	0	0	0
1826	KASH5	0.87328	0	0	0
1827	SOD1	0.87321	1	1	0
1828	BHMT	0.8732	0	0	0
1829	PCYT2	0.87319	0	0	1
1830	ADH1A	0.87314	0	0	0
1831	HSDL2	0.87313	0	0	0
1832	PGA3	0.8731	0	0	0
1833	PDRG1	0.87304	0	0	0
1834	F13A1	0.87301	0	1	0
1835	EHMT2	0.873	0	0	0
1836	NRL	0.87299	1	1	0
1837	PCCB	0.87297	0	0	1
1838	ECH1	0.87289	0	0	0
1839	LACTB2	0.87287	0	0	0
1840	PFKFB2	0.87279	0	0	0
1841	TSPYL1	0.87277	0	0	1
1842	GSTP1	0.87276	0	0	0
1843	IDI1	0.87266	0	0	0
1844	SIGLEC7	0.87257	0	0	0
1845	ATP6V1G2	0.87255	0	0	0
1846	BSG	0.87254	0	0	0
1847	KLK1	0.87252	0	0	0
1848	AOC3	0.87247	0	0	0
1849	TRIM27	0.8724	0	0	0
1850	ANKRD45	0.87239	0	0	0
1851	IGHV3-11	0.87236	0	0	0
1852	SPECC1	0.87224	0	0	0
1853	CEACAM7	0.87216	0	0	0
1854	LIMK2	0.87207	0	0	0
1855	FDFT1	0.87206	0	0	1
1856	CFHR2	0.87203	0	0	0
1857	THBD	0.872	0	1	0
1858	DNAJC24	0.87198	0	0	0
1859	EBLN2	0.8719	0	0	0
1860	ALDOA	0.87189	0	0	1
1861	MATK	0.87187	0	0	0
1862	NFE2L2	0.87187	1	1	0
1863	TFPT	0.87184	0	0	0
1864	ATF6	0.87177	0	0	1
1865	TOR1A	0.87176	1	1	0
1866	ADIPOR2	0.87176	0	0	0
1867	PNMT	0.87175	0	0	0
1868	UGT2B28	0.87171	0	0	0
1869	PSTPIP2	0.87161	0	0	0
1870	GABRB2	0.87159	0	1	0
1871	DDX25	0.87155	0	0	0
1872	TPH1	0.87146	0	0	0
1873	CES1	0.87144	0	1	0
1874	SUN3	0.87139	0	0	0
1875	SORL1	0.8713	0	0	0
1876	EPHA4	0.87123	0	0	0
1877	ERVFRD-1	0.87117	0	0	0
1878	ACOX3	0.87109	0	0	0
1879	CBS	0.87106	0	0	1
1880	MSH4	0.87102	0	1	0
1881	AXIN1	0.87096	0	0	0
1882	BRCA1	0.8709	1	1	0
1883	LMAN1	0.87086	0	0	1
1884	FAM167A	0.87077	0	0	0
1885	NPR2	0.87075	1	1	0
1886	S100A9	0.87074	0	0	0
1887	DOCK1	0.8707	0	0	0
1888	FABP7	0.87069	0	0	0
1889	OCM	0.87061	0	0	0
1890	CNTNAP2	0.8706	0	0	1
1891	DUSP15	0.87052	0	0	0
1892	UEVLD	0.87047	0	0	0
1893	BMX	0.87036	0	0	0
1894	MKKS	0.87035	0	0	1
1895	COL28A1	0.87026	0	0	0
1896	ATP5ME	0.87025	0	0	0
1897	TNFRSF1B	0.87023	0	0	0
1898	TRIM9	0.87022	0	0	0
1899	BCHE	0.87014	0	0	1
1900	MTMR6	0.87009	0	0	0
1901	DCPS	0.87007	0	0	1
1902	CCDC159	0.87005	0	0	0
1903	MAGEA11	0.87001	0	0	0
1904	LOC100653049	0.86999	0	0	0
1905	GGA3	0.86996	0	0	0
1906	ALDH5A1	0.86994	0	0	1
1907	SLC2A5	0.86972	0	0	0
1908	TIMM10B	0.8697	0	0	0
1909	C1S	0.86968	1	1	0
1910	PCBD2	0.86968	0	0	0
1911	GDAP1	0.86967	1	1	0
1912	LILRA5	0.86966	0	0	0
1913	MTMR7	0.86962	0	0	0
1914	GIPC1	0.86961	1	1	0
1915	RMDN3	0.8694	0	0	0
1916	HSD17B12	0.86929	0	0	0
1917	ECHDC3	0.86928	0	0	0
1918	SAA1	0.86927	0	0	0
1919	PCMTD2	0.86924	0	0	0
1920	NPL	0.86916	0	0	0
1921	MBL2	0.86913	0	1	0
1922	SP140	0.869	0	0	0
1923	HSPA6	0.86899	0	0	0
1924	SERINC2	0.86895	0	0	0
1925	PLG	0.8689	0	1	0
1926	TSHR	0.86887	1	1	0
1927	TYMP	0.86887	0	0	1
1928	APOA1	0.86885	0	1	0
1929	MIPOL1	0.86885	0	0	0
1930	SLC12A5	0.86881	0	1	0
1931	CIBAR1	0.86879	0	0	1
1932	GFUS	0.86874	0	0	0
1933	SYNE2	0.86868	0	1	0
1934	TLR10	0.86863	0	0	0
1935	HEXIM2	0.86862	0	0	0
1936	DPYSL4	0.86861	0	0	0
1937	SRR	0.86857	0	0	0
1938	SLCO2A1	0.86856	0	1	0
1939	DNAJC12	0.86851	0	0	1
1940	MECR	0.86848	0	0	1
1941	BTNL8	0.86835	0	0	0
1942	GOLM2	0.86834	0	0	0
1943	SULT1C3	0.86829	0	0	0
1944	CNTN5	0.86825	0	0	0
1945	TACC3	0.86825	0	0	0
1946	TNFSF15	0.86818	0	0	0
1947	YWHAE	0.86812	0	0	0
1948	GYG2	0.86809	0	0	0
1949	PRPF18	0.86802	0	0	0
1950	SMIM22	0.86801	0	0	0
1951	ASAP3	0.868	0	0	0
1952	TCEA3	0.86799	0	0	0
1953	CD69	0.86798	0	0	0
1954	COL10A1	0.86791	1	1	0
1955	ARAP3	0.86791	0	0	0
1956	GJB7	0.86787	0	0	0
1957	CYP2R1	0.86785	0	0	1
1958	ALPI	0.86781	0	0	0
1959	AKR7L	0.86773	0	0	0
1960	CXCL8	0.86772	0	0	0
1961	RGS12	0.86771	0	0	0
1962	TNFRSF11B	0.86767	0	0	1
1963	CNN2	0.86767	0	0	0
1964	TTC9C	0.86767	0	0	0
1965	ATP6V1F	0.86765	0	0	0
1966	C1QTNF3	0.86756	0	0	0
1967	FATE1	0.86756	0	0	0
1968	IRF3	0.86752	1	1	0
1969	GSTM3	0.86751	0	0	0
1970	P4HA3	0.86738	0	0	0
1971	BTN3A1	0.86734	0	0	0
1972	DNAJC16	0.86732	0	0	0
1973	KHNYN	0.86732	0	0	0
1974	CRCP	0.8673	0	0	0
1975	TRIM41	0.8673	0	0	0
1976	WRNIP1	0.86714	0	0	0
1977	MRFAP1	0.867	0	0	0
1978	TH	0.86686	0	0	1
1979	MLKL	0.86677	0	0	0
1980	AARS2	0.86671	0	0	1
1981	KYAT1	0.86664	0	0	0
1982	PRDX6	0.86662	0	0	0
1983	GCDH	0.86662	0	0	1
1984	ADSS2	0.86659	0	0	0
1985	MMP12	0.86659	0	0	0
1986	AKR7A2	0.86657	0	0	0
1987	SELL	0.86655	0	0	0
1988	CLEC9A	0.8665	0	0	0
1989	SIGLEC5	0.8665	0	0	0
1990	SULT2A1	0.86649	0	0	0
1991	RPRD1B	0.86648	0	0	0
1992	FBF1	0.86635	0	0	0
1993	SDK2	0.86633	0	0	0
1994	S100A7L2	0.86624	0	0	0
1995	NLRP14	0.86623	0	0	0
1996	ALDH4A1	0.86622	0	0	1
1997	SLK	0.86622	0	0	0
1998	TOM1L1	0.86604	0	0	0
1999	EBPL	0.86603	0	0	0
[truncated: 7,052 more rows]
